# Supplementary material for: Mass Cytometry Exploration of Immunomodulatory Responses of Human Immune Cells Exposed to Silver Nanoparticles
Source: Pharmaceutics. 2022 Mar 12;14(3):630. doi: 10.3390/pharmaceutics14030630 (PMC8954471; doi:10.3390/pharmaceutics14030630)
Supplement: Supplementary file 1 [file pharmaceutics-14-00630-s001.zip]

Archive with 1 entries (1 files):
- pharmaceutics-1571411-supplementary.pdf
